# Supplementary material for: Whole-Exome Sequencing Identifies Genetic Variants for Severe Adolescent Idiopathic Scoliosis in a Taiwanese Population
Source: J Pers Med. 2022 Dec 23;13(1):32. doi: 10.3390/jpm13010032 (PMC9865588; doi:10.3390/jpm13010032)
Supplement: Supplementary file 1 [file jpm-13-00032-s001.zip]

Archive with 1 entries (1 files):
- jpm-2081226-supplementary.pdf
